# Supplementary material for: A Molecular Phylogeny for Yponomeutoidea (Insecta, Lepidoptera, Ditrysia) and Its Implications for Classification, Biogeography and the Evolution of Host Plant Use
Source: PLoS One. 2013 Jan 31;8(1):e55066. doi: 10.1371/journal.pone.0055066 (PMC3561450; doi:10.1371/journal.pone.0055066)
Supplement: Figure S1 — A spreadsheet showing the included species with annotations of their classification, collecting locality, host plant families, identification check with DNA barcodes, sequence data completeness (fraction of total target sequence actually obtained) and GenBank accession numbers. The eight genes initially sampled are shown to the left of the 11–19 additional genes sampled for a subset of taxa. The genes sampled for the 4-gene nt123 analysis are shown in bold. (XLS) [file pone.0055066.s001.xls]

## Sheet: Sheet1
IN-GROUP
superfamily	Family	Subfamily	Genus	Species	Country	Host plant family	Acc. No.	Code	BOLD Compatibility (%)	Seq. com-pleteness (%)	# genes attempted	109fin	265fin	268fin	3007fin	acc	CAD	DDC	enolase	period	wingless	36fin	40fin	42fin	44fin	69fin	113fin	192fin	197fin	262fin	270fin	3006fin	3017fin	3059fin	3070fin	8028fin	8091fin	aspec
Yponomeutoidea	Bedellidae		Bedellia	somnulentella	USA	Convolvulaceae	DRD-01-0150	Bsmu	100	71.4	19	JQ787725	JQ788104	JQ789021	JQ786285	JQ789906	JQ784362	JQ785724	JQ789380	­	JQ786705	­	JQ787139	JQ788468	­	­	­	JQ790284	JQ783997	JQ784963	­	­	JQ788723	­	JQ783394	JQ787428	JQ783695	­
Yponomeutoidea	Glyphipterigidae	Acrolepiinae	Acrolepia	autumnitella	UK	Solanaceae	ISI-08-0827	Acau	100	10.9	8	­	­	­	KC242955	­	KC243012	­	­	­	­	­	­	­	­	­	­	­	­	­	­	­	­	­	­	­	­	­
Yponomeutoidea	Glyphipterigidae	Acrolepiinae	Acrolepia	xylophragma	Costa Rica	Solanaceae	KN-06-1146	Axpg	no hit	27.2	8	­	­	­	­	­	JQ784340	JQ785703	JQ789361	JQ785297	­	­	­	­	­	­	­	­	­	­	­	­	­	­	­	­	­	­
Yponomeutoidea	Glyphipterigidae	Acrolepiinae	Acrolepia	sp.	Costa Rica	N/A	SJC-08-2145	CR45	no hit	37	8	JQ787727	JQ788107	JQ789024	JQ786288	JQ789909	JQ784366	JQ785728	JQ789384	­	­	­	­	­	­	­	­	­	­	­	­	­	­	­	­	­	­	­
Yponomeutoidea	Glyphipterigidae	Acrolepiinae	Acrolepiopsis	sapporensis	Korea	Amaryllidaceae	JCS-06-0177	Asap	100	62.4	19	JQ787706	JQ788083	JQ789002	JQ786266	­	JQ784326	­	JQ789349	JQ785291	­	­	JQ787124	JQ788454	­	­	­	JQ790270	JQ783980	JQ784945	­	­	JQ788705	­	JQ783377	JQ787413	JQ783681	­
Yponomeutoidea	Glyphipterigidae	Acrolepiinae	Digitivalva	hemiglypha	Korea	N/A	SWC-06-0204	Dhem	no hit	65.1	19	JQ787782	JQ788163	JQ789072	JQ786350	JQ789968	JQ784455	JQ785808	JQ789468	JQ785367	­	­	JQ787176	JQ788503	­	­	­	JQ790318	JQ784042	JQ785008	­	­	JQ788759	­	JQ783436	JQ787464	JQ783734	­
Yponomeutoidea	Glyphipterigidae	Glyphipteriginae	Diploschizia	impigritella	USA	Cyperaceae	TH-08-6101	Dimp	99.85	64.2	19	JQ787785	JQ788166	­	JQ786353	JQ789971	JQ784458	JQ785810	JQ789469	JQ785369	­	­	JQ787178	JQ788505	­	­	­	JQ790321	JQ784044	JQ785011	­	­	JQ788761	­	JQ783438	JQ787466	JQ783736	­
Yponomeutoidea	Glyphipterigidae	Glyphipteriginae	Glyphipterix	forsterella	UK	Cyperaceae	ISI-08-0802	Gfor	100	7.22	8	­	­	­	KC242963	­	KC243022	­	­	­	­	­	­	­	­	­	­	­	­	­	­	­	­	­	­	­	­	­
Yponomeutoidea	Glyphipterigidae	Glyphipteriginae	Glyphipterix	sp.	Costa Rica	N/A	KN-06-0535	Glpx	no hit	46.8	19	JQ787832	JQ788213	­	JQ786403	JQ790018	JQ784544	JQ785887	­	­	­	­	JQ787209	­	­	­	­	JQ790352	JQ784081	JQ785053	­	­	JQ788795	­	JQ783478	­	­	­
Yponomeutoidea	Glyphipterigidae	Glyphipteriginae	Glyphipterix	quadragintapunctata	USA	N/A	TH-08-6093	Glqu	no hit	37.1	8	KC242921	KC242934	KC242949	KC242964	KC242988	KC243023	KC243048	KC243069	­	­	­	­	­	­	­	­	­	­	­	­	­	­	­	­	­	­	­
Yponomeutoidea	Glyphipterigidae	Glyphipteriginae	Glyphipterix	cf. lamprosema	Australia	N/A	AZ-07-5001	Gly01	no hit	36.5	8	KC242922	KC242935	KC242950	KC242965	KC242989	KC243024	KC243049	KC243070	­	­	­	­	­	­	­	­	­	­	­	­	­	­	­	­	­	­	­
Yponomeutoidea	Glyphipterigidae	Glyphipteriginae	Glyphipterix	perimetalla	Australia	N/A	AZ-07-5002&5003	Gly02	99.08	26.1	8	­	KC242936	­	KC242966	KC242990	KC243025	KC243050	KC243071	­	­	­	­	­	­	­	­	­	­	­	­	­	­	­	­	­	­	­
Yponomeutoidea	Glyphipterigidae	Glyphipteriginae	Lepidotarphius	peroprnatellus	Korea	Araceae	SWC-07-2003	Lpts	N/A	72	19	JQ787879	JQ788258	JQ789150	JQ786456	JQ790068	JQ784629	JQ785968	JQ789611	JQ785476	JQ786896	­	JQ787250	JQ788567	­	­	­	JQ790388	JQ784125	JQ785100	­	­	JQ788835	­	JQ783519	JQ787541	JQ783816	­
Yponomeutoidea	Glyphipterigidae	Orthoteliinae	Orthotelia	sparganella	Finland	Iridaceae, Poaceae, Typhaceae	JCS-09-0112	Ospa	100	61.5	19	JQ787926	JQ788303	JQ789187	JQ786508	JQ790117	JQ784707	JQ786037	JQ789678	­	JQ786953	­	JQ787285	JQ788600	­	­	­	JQ790426	JQ784169	JQ785144	­	­	JQ788875	­	JQ783561	JQ787579	­	­
Yponomeutoidea	Glyphipterigidae	Orthoteliinae	Proditrix	gahniae	Australia	Cyperacedae	MM-09-1003	Pgah	no hit	58.3	19	JQ787945	JQ788322	JQ789205	JQ786530	JQ790138	JQ784734	JQ786059	JQ789700	­	JQ786970	­	JQ787301	­	­	­	­	JQ790440	JQ784186	JQ785163	­	­	­	­	JQ783579	­	JQ783872	­
Yponomeutoidea	Glyphipterigidae	Orthoteliinae	Proditrix	nielseni	Australia	Ericaceae	JCS-09-0111	Prsp	no hit	13.8	8	­	­	­	KC242975	­	KC243035	­	­	­	­	­	­	­	­	­	­	­	­	­	­	­	­	­	­	­	­	­
Yponomeutoidea	Heliodinidae	putative	Cycloplasis	panicifoliella	USA	Poaceae	TH-08-6110	Cpan	N/A	26.2	8	­	­	­	­	­	JQ784416	JQ785773	JQ789431	JQ785343	JQ786738	­	­	­	­	­	­	­	­	­	­	­	­	­	­	­	­	­
Yponomeutoidea	Heliodinidae		Aetole	tripunctella	USA	Nyctaginaceae	TH-08-6088	Aetr	no hit	66.4	19	JQ787679	JQ788060	­	JQ786238	JQ789862	JQ784290	JQ785660	JQ789314	JQ785263	JQ786660	­	JQ787103	JQ788436	­	­	­	JQ790258	JQ783959	JQ784922	­	­	JQ788684	­	JQ783358	JQ787394	JQ783661	­
Yponomeutoidea	Heliodinidae		Embola	ionis	USA	Nyctaginaceae	TH-08-6090	Eion	99.85	32.9	8	­	­	­	­	­	JQ784489	JQ785838	JQ789493	JQ785386	JQ786788	­	­	­	­	­	­	­	­	­	­	­	­	­	­	­	­	­
Yponomeutoidea	Heliodinidae		Epicroesa	metallifera	Taiwan	Nyctaginaceae	LS-06-0061	Emet	no hit	57.4	19	JQ787802	JQ788186	JQ789088	JQ786372	JQ789989	JQ784492	­	JQ789495	JQ785387	JQ786791	­	JQ787192	­	­	­	­	JQ790333	JQ784057	JQ785027	­	­	JQ788774	­	JQ783455	JQ787480	­	­
Yponomeutoidea	Heliodinidae		Gen.	sp.	Costa Rica	N/A	JCS-08-2083	CR83	chorJanzen01[misidentified as Choreutidae] (99.24)	33.3	8	KC242918	KC242931	­	KC242960	KC242985	KC243019	KC243046	KC243066	­	­	­	­	­	­	­	­	­	­	­	­	­	­	­	­	­	­	­
Yponomeutoidea	Heliodinidae		Neoheliodines	nyctaginella	USA	Nyctaginaceae	TH-08-6089	Nnyc	unidentified Heliodinidae (95.57)	25.4	8	­	­	­	­	­	JQ784685	JQ786017	JQ789657	­	JQ786939	­	­	­	­	­	­	­	­	­	­	­	­	­	­	­	­	­
Yponomeutoidea	Lyonetiidae	Cemiostominae	Perileucoptera	coffeella	Colombia	Rubiaceae	CWM-07-2322	Leuco	no hit; 100 with other specimen in Leptree stock	43.2	19	JQ787874	JQ788253	­	JQ786450	JQ790064	JQ784618	­	JQ789601	­	­	­	­	­	­	­	­	JQ790385	JQ784120	JQ785095	­	­	JQ788831	­	JQ783516	­	JQ783812	­
Yponomeutoidea	Lyonetiidae	Lyonetiinae	Lyonetia	ledi	Korea	Ericaceae, Myricaceae	JCS-08-1021	Lled	94.16	10.8	8	­	JQ788256	­	JQ786453	­	­	­	JQ789606	­	­	­	­	­	­	­	­	­	­	­	­	­	­	­	­	­	­	­
Yponomeutoidea	Lyonetiidae	Lyonetiinae	Lyonetia	prunifoliella	USA	Betulaceae, Rosaceae	DRD-05-0253	Lpfe	100	47.7	19	JQ787878	JQ788257	JQ789149	JQ786455	JQ790067	JQ784627	­	JQ789609	JQ785474	­	­	­	­	­	­	­	­	JQ784124	JQ785099	­	­	JQ788834	­	­	JQ787540	JQ783815	­
Yponomeutoidea	Lyonetiidae	putative	Corythophora	sp.	Costa Rica	N/A	JCS-09-0105	Cory	Corythopora sp. (89.51)	27.8	8	KC242919	KC242932	­	KC242961	KC242986	KC243020	­	KC243067	­	­	­	­	­	­	­	­	­	­	­	­	­	­	­	­	­	­	­
Yponomeutoidea	Lyonetiidae	putative	Euprora	sp.	Mexico	N/A	JCS-09-2071	Eumx	Tineidae, Erechtias (90.21)	34.3	8	KC242920	KC242933	KC242948	KC242962	KC242987	KC243021	KC243047	KC243068	­	­	­	­	­	­	­	­	­	­	­	­	­	­	­	­	­	­	­
Yponomeutoidea	Lyonetiidae	putative	Philonome	clemensella	USA	N/A	TH-08-6182	Pmsa	N/A	26.7	19	­	­	­	­	­	JQ784749	­	JQ789712	JQ785546	JQ786982	­	­	­	­	­	­	­	­	­	­	­	­	­	­	­	­	­
Yponomeutoidea	Lyonetiidae	putative	Phyllobrostis	cf. daphneella	Spain	N/A	LK-09-5000	Phlk	no hit	10.9	8	­	­	­	KC242973	­	KC243033	­	­	­	­	­	­	­	­	­	­	­	­	­	­	­	­	­	­	­	­	­
Yponomeutoidea	Lyonetiidae	putative	Phyllobrostis	peninsulae	South Africa	N/A	WM-09-3001	Phsp	no hit	18.9	8	­	­	­	KC242974	KC242995	KC243034	­	KC243074	­	­	­	­	­	­	­	­	­	­	­	­	­	­	­	­	­	­	­
Yponomeutoidea	Plutellidae		Deryaraxenistis	serrata	Namibia	N/A	WM-08-4006-1	Pxse	no hit	17.7	8	­	KC242940	­	KC242976	KC242996	KC243036	KC243056	­	­	­	­	­	­	­	­	­	­	­	­	­	­	­	­	­	­	­	­
Yponomeutoidea	Plutellidae		Doxophyrtis	hydrocosma	Australia	Arecaceae	MM-09-1002	Dhyd	100	37.4	19	JQ787783	JQ788164	JQ789073	JQ786351	JQ789969	JQ784456	JQ785809	­	­	JQ786762	­	­	­	­	­	­	JQ790319	­	JQ785009	­	­	­	­	­	­	­	­
Yponomeutoidea	Plutellidae		Eidophasia	messingiella	Finland	Brassicaceae	MM-08-6879	Emnl	100	24.5	8	­	JQ788187	JQ789089	­	­	JQ784495	JQ785843	JQ789497	­	­	­	­	­	­	­	­	­	­	­	­	­	­	­	­	­	­	­
Yponomeutoidea	Plutellidae		Gen.	sp.	Greece	N/A	JCS-09-0110	Grce	no hit	13.1	8	­	­	­	KC242967	­	KC243026	KC243051	­	­	­	­	­	­	­	­	­	­	­	­	­	­	­	­	­	­	­	­
Yponomeutoidea	Plutellidae		Lunakia	alyssella	Greece	Brassicaceae	JCS-09-0109	Luna	Eidophasia syenitella (97.85)	10	8	­	­	­	­	­	KC243028	KC243053	­	­	­	­	­	­	­	­	­	­	­	­	­	­	­	­	­	­	­	­
Yponomeutoidea	Plutellidae		Plutella	xylostella	USA	Brassicaceae	JWB-05-0013	Pxy	99.85	62.3	19	JQ787987	JQ788366	JQ789242	JQ786575	JQ790181	JQ784791	JQ786110	JQ789743	JQ785568	­	­	JQ787336	JQ788636	­	­	­	­	JQ784222	JQ785198	­	­	JQ788920	­	JQ783607	JQ787621	­	­
Yponomeutoidea	Plutellidae		Rhigognostis	schmaltzella	Finland	Brassicaceae	MM-08-8908	Rsze	100	35.9	8	JQ787991	JQ788370	JQ789246	JQ786580	JQ790185	JQ784804	JQ786122	JQ789753	­	­	­	­	­	­	­	­	­	­	­	­	­	­	­	­	­	­	­
Yponomeutoidea	Plutellidae		Tritymba	pamphaea	Australia	N/A	MM-08-7513	Tpph	N/A	28.1	19	­	­	­	­	­	JQ784870	JQ786183	JQ789813	JQ785618	JQ787068	­	­	­	­	­	­	­	­	­	­	­	­	­	­	­	­	­
Yponomeutoidea	Yponomeutidae	Argyresthiinae	Argyresthia	sp.	Costa Rica	N/A	SJC-08-2086	sp86	no hit	35.8	8	JQ788050	JQ788431	JQ789299	JQ786647	JQ790253	JQ784913	JQ786224	JQ789851	­	­	­	­	­	­	­	­	­	­	­	­	­	­	­	­	­	­	­
Yponomeutoidea	Yponomeutidae	Argyresthiinae	Argyresthia	austerella	USA	N/A	TH-08-6095	Aase	Argyresthia sp. (99.23)	24.6	5	­	­	­	­	­	JQ784280	JQ785651	JQ789305	­	­	­	­	­	­	­	­	­	­	­	­	­	­	­	­	­	­	­
Yponomeutoidea	Yponomeutidae	Argyresthiinae	Argyresthia	brockeella	China	Betulaceae	JCS-08-3014	Abck	99.08	39.4	8	JQ787672	JQ788053	JQ788973	JQ786228	JQ789854	JQ784281	JQ785652	JQ789306	­	­	­	­	­	­	­	­	­	­	­	­	­	­	­	­	­	­	­
Yponomeutoidea	Yponomeutidae	Attevinae	Atteva	aurea	USA	Simaroubaceae	JWB-05-0041	Atpu2	99.66	80.1	27	GU575557	GU575750	­	GU575902	GU576133	GQ283513	GQ283600	GQ283677	GQ283760	GQ283829	GU575397	GU575427	GU575464	GU575496	­	GU575596	GU575635	GU575670	GU575710	GU575827	GU575861	GU575938	GU575976	GU576015	GU576053	GU576092	KC243001
Yponomeutoidea	Yponomeutidae	Attevinae	Atteva	zebra	Costa Rica	Simaroubaceae	05-srnp-33966	Atze	100	32.2	8	KC242914	KC242926	KC242944	KC242956	­	KC243013	KC243042	KC243062	­	­	­	­	­	­	­	­	­	­	­	­	­	­	­	­	­	­	­
Yponomeutoidea	Yponomeutidae	Praydinae	Atemelia	n. sp.	Costa Rica	N/A	SJC-08-2149	sp49	no hit	39.5	8	JQ788049	JQ788430	JQ789298	JQ786646	JQ790252	JQ784912	JQ786223	JQ789850	­	­	­	­	­	­	­	­	­	­	­	­	­	­	­	­	­	­	­
Yponomeutoidea	Yponomeutidae	Praydinae	Atemelia	torquatella	Finland	Betulaceae, Ulmaceae	MM-08-6266	Aotl	100	37.8	8	JQ787699	JQ788076	JQ788995	JQ786258	JQ789880	JQ784319	JQ785684	JQ789341	­	­	­	­	­	­	­	­	­	­	­	­	­	­	­	­	­	­	­
Yponomeutoidea	Yponomeutidae	Praydinae	Prays	fraxinella	UK	Oleaceae	ISI-08-0822	Pfra2	100	13.7	8	­	­	­	KC242972	­	KC243032	­	­	­	­	­	­	­	­	­	­	­	­	­	­	­	­	­	­	­	­	­
Yponomeutoidea	Yponomeutidae	Praydinae	Prays	delta	Korea	Oleaceae	JCS-08-1022	Ppes	Prays ruficeps (94.78)	28.4	8	JQ787963	­	­	JQ786550	JQ790156	JQ784761	­	JQ789719	­	­	­	­	­	­	­	­	­	­	­	­	­	­	­	­	­	­	­
Yponomeutoidea	Yponomeutidae	Praydinae	Prays	atomocella	USA	Rutaceae	TH-08-6084	Prays	100	31.4	5	­	­	­	­	­	JQ784767	JQ786089	JQ789724	JQ785559	JQ786996	­	­	­	­	­	­	­	­	­	­	­	­	­	­	­	­	­
Yponomeutoidea	Yponomeutidae	Praydinae	Prays	oleae	Spain	Oleaceae	JBA-06-0101	Pryo	Prays fraxinella [misid?] (99.69)	62.8	19	JQ787972	JQ788349	­	JQ786559	JQ790166	JQ784772	JQ786094	JQ789728	­	JQ786999	­	JQ787326	JQ788626	­	­	­	JQ790462	JQ784211	JQ785187	­	­	JQ788910	­	JQ783597	JQ787612	JQ783892	­
Yponomeutoidea	Yponomeutidae	Saridoscelinae	Saridoscelis	kodamai	Japan	Ericaceae	SJC-08-4039	Skod	no hit	18.5	8	­	­	­	JQ786592	JQ790197	JQ784824	JQ786141	­	­	­	­	­	­	­	­	­	­	­	­	­	­	­	­	­	­	­	­
Yponomeutoidea	Yponomeutidae	Scythropiinae	Scythropia	crataegella	Finland	Rosaceae	MM-08-6730	Sytg	N/A	40.3	19	JQ788012	­	­	­	JQ790208	JQ784843	JQ786159	JQ789788	­	­	­	JQ787361	­	­	­	­	JQ790492	JQ784245	JQ785222	­	­	JQ788943	­	JQ783626	­	JQ783925	­
Yponomeutoidea	Yponomeutidae	uncertain	Eucalantica	costaricae	Costa Rica	N/A	DA-03-3364	Ysp	Eucalantica polita (91.9)	84.4	27	GU575589	GU575782	GU575821	GU575933	GU576166	GQ283589	GQ283666	GQ283749	­	GQ283903	GU575421	GU575457	GU575491	­	GU575549	GU575628	GU575663	GU575702	GU575743	­	GU575894	GU575968	GU576008	GU576045	GU576084	GU576125	KC243010
Yponomeutoidea	Yponomeutidae	uncertain	New genus	sp.	Costa Rica	N/A	SJC-08-2120	CR20	no hit	32.9	8	­	JQ788106	JQ789023	JQ786287	JQ789908	JQ784365	JQ785727	JQ789383	­	­	­	­	­	­	­	­	­	­	­	­	­	­	­	­	­	­	­
Yponomeutoidea	Yponomeutidae	uncertain	New genus	sp.	Costa Rica	N/A	SJC-08-2147	CR47	no hit	36.5	8	­	JQ788108	JQ789025	JQ786289	JQ789910	JQ784367	JQ785729	JQ789385	­	­	­	­	­	­	­	­	­	­	­	­	­	­	­	­	­	­	­
Yponomeutoidea	Yponomeutidae	uncertain	New genus	sp.	Costa Rica	N/A	SJC-08-2081	CR81	no hit	35.9	8	JQ787728	JQ788109	JQ789026	JQ786290	JQ789911	JQ784368	JQ785730	JQ789386	­	­	­	­	­	­	­	­	­	­	­	­	­	­	­	­	­	­	­
Yponomeutoidea	Yponomeutidae	Yponomeutinae	"Xyrosaris"	sp.	Costa Rica	N/A	SJC-08-2227	sp27	no hit	35.8	8	JQ788048	JQ788429	JQ789297	JQ786645	JQ790251	JQ784911	JQ786222	JQ789849	­	­	­	­	­	­	­	­	­	­	­	­	­	­	­	­	­	­	­
Yponomeutoidea	Yponomeutidae	Yponomeutinae	"Zelleria"	sp.	Costa Rica	N/A	SJC-08-2101	sp01	no hit	32.9	8	­	JQ788428	JQ789296	JQ786644	JQ790250	JQ784910	JQ786221	JQ789848	­	­	­	­	­	­	­	­	­	­	­	­	­	­	­	­	­	­	­
Yponomeutoidea	Yponomeutidae	Yponomeutinae	Cedestis	exiguata	Korea	N/A	JCS-08-1025	Cexi	no hit; 99.69 with other specimen in Leptree stock	34.2	8	JQ787741	JQ788123	JQ789036	JQ786303	JQ789925	JQ784386	JQ785748	JQ789401	­	­	­	­	­	­	­	­	­	­	­	­	­	­	­	­	­	­	­
Yponomeutoidea	Yponomeutidae	Yponomeutinae	Cedestis	subfasciella	Finland	Pinaceae	MM-08-3997	Opin1	100	35.7	8	JQ787923	JQ788301	­	JQ786504	JQ790114	JQ784702	JQ786034	JQ789674	­	­	­	­	­	­	­	­	­	­	­	­	­	­	­	­	­	­	­
Yponomeutoidea	Yponomeutidae	Yponomeutinae	Euhyponomeutoides	ribesiellus	Finland	N/A	MM-08-6137	Eryt	100	17.6	8	­	­	JQ789097	JQ786381	­	JQ784510	­	­	­	­	­	­	­	­	­	­	­	­	­	­	­	­	­	­	­	­	­
Yponomeutoidea	Yponomeutidae	Yponomeutinae	Klausius	minor	Korea	N/A	JCS-08-1008	Kmin	no hit	28.5	8	JQ787869	JQ788248	­	JQ786445	JQ790059	JQ784611	JQ785953	JQ789595	­	­	­	­	­	­	­	­	­	­	­	­	­	­	­	­	­	­	­
Yponomeutoidea	Yponomeutidae	Yponomeutinae	Metanomeuta	fulvicrinis	Korea	N/A	JCS-09-0113	Mefu	no hit	18.5	8	­	­	­	KC242970	KC242993	KC243030	KC243054	­	­	­	­	­	­	­	­	­	­	­	­	­	­	­	­	­	­	­	­
Yponomeutoidea	Yponomeutidae	Yponomeutinae	Metanomeuta	fulvicrinis	Korea	N/A	SWC-06-0221	Cvag	no hit	64.6	8	­	JQ788151	JQ789061	JQ786335	JQ789955	JQ784436	JQ785792	JQ789449	­	­	­	­	­	­	­	­	­	­	­	­	­	­	­	­	­	­	­
Yponomeutoidea	Yponomeutidae	Yponomeutinae	Paraswammerdamia	conspersella	Finland	Ericaceae	MM-08-2617	Pcpa	99.85	13.8	8	­	­	­	JQ786522	­	JQ784723	­	­	­	­	­	­	­	­	­	­	­	­	­	­	­	­	­	­	­	­	­
Yponomeutoidea	Yponomeutidae	Yponomeutinae	Swammerdamia	glaucella	Korea	N/A	SJC-08-3046	Swgl	no hit	33.7	8	JQ788010	­	JQ789262	JQ786602	JQ790206	JQ784839	JQ786155	JQ789785	­	­	­	­	­	­	­	­	­	­	­	­	­	­	­	­	­	­	­
Yponomeutoidea	Yponomeutidae	Yponomeutinae	Teinoptila	guttella	Japan	Celastraceae	UJ-09-1003	Tegu	no hit; 100 with other specimens in Leptree stock	31.5	8	­	­	KC242952	KC242977	KC242997	KC243037	KC243057	KC243075	­	­	­	­	­	­	­	­	­	­	­	­	­	­	­	­	­	­	­
Yponomeutoidea	Yponomeutidae	Yponomeutinae	Thecobathra	anas	Japan	Fagaceae	AYK-04-5640	Tan	no hit	68.3	19	­	JQ788392	JQ789265	JQ786606	JQ790210	JQ784846	JQ786163	JQ789792	JQ785606	JQ787050	­	JQ787363	JQ788658	­	­	­	JQ790493	JQ784247	JQ785224	­	­	JQ788944	­	JQ783628	JQ787645	JQ783927	­
Yponomeutoidea	Yponomeutidae	Yponomeutinae	Xyrosaris	lichneuta	Korea	Celastraceae	JCS-08-1006	Xlic	no hit	29.2	8	JQ788039	JQ788417	­	JQ786634	JQ790239	JQ784894	JQ786205	JQ789832	­	­	­	­	­	­	­	­	­	­	­	­	­	­	­	­	­	­	­
Yponomeutoidea	Yponomeutidae	Yponomeutinae	Yponomeuta	anatolica	Korea	Celastraceae	JCS-08-1045	Yana	96.77	35.9	8	JQ788042	JQ788420	JQ789291	JQ786636	JQ790242	JQ784898	JQ786209	JQ789836	­	­	­	­	­	­	­	­	­	­	­	­	­	­	­	­	­	­	­
Yponomeutoidea	Yponomeutidae	Yponomeutinae	Yponomeuta	kanaiella	Korea	Celastraceae	JCS-08-1047	Ykan	Y. evonymella (94.62)	31.9	8	JQ788043	JQ788421	­	JQ786637	JQ790243	JQ784899	JQ786210	JQ789837	­	­	­	­	­	­	­	­	­	­	­	­	­	­	­	­	­	­	­
Yponomeutoidea	Yponomeutidae	Yponomeutinae	Yponomeuta	multipunctella	USA	Celastraceae	JWB-06-1126	Ymul	99.69	54.3	19	JQ788044	JQ788422	JQ789292	JQ786638	JQ790244	­	JQ786211	JQ789838	JQ785637	­	­	JQ787384	JQ788676	­	­	­	­	JQ784269	JQ785252	­	­	JQ788969	­	JQ783653	JQ787667	JQ783950	­
Yponomeutoidea	Yponomeutidae	Yponomeutinae	Yponomeuta	myriosema	Australia	N/A	AZ-08-0503	Yrsm	99.85	35.7	8	JQ788046	JQ788424	­	JQ786640	JQ790246	JQ784901	JQ786213	JQ789840	­	­	­	­	­	­	­	­	­	­	­	­	­	­	­	­	­	­	­
Yponomeutoidea	Yponomeutidae	Yponomeutinae	Zelleria	celastrusella	USA	Celastraceae	TH-08-6085-1	Zcll	no hit	32.9	8	­	JQ788426	JQ789294	JQ786642	JQ790248	JQ784906	JQ786218	JQ789845	­	­	­	­	­	­	­	­	­	­	­	­	­	­	­	­	­	­	­
Yponomeutoidea	Yponomeutidae	Yponomeutinae	Zelleria	retiniella	USA	N/A	JCS-09-2012	Zere	99.84	30.2	8	­	KC242942	KC242953	KC242980	KC242999	KC243040	KC243060	KC243077	­	­	­	­	­	­	­	­	­	­	­	­	­	­	­	­	­	­	­
Yponomeutoidea	Ypsolophidae	Ochsenheimeriinae	Ochsenheimeria	urella	Finland	Poaceae	MM-08-0008	Oure	97.29	66.1	19	JQ787929	JQ788305	­	JQ786511	JQ790120	JQ784709	JQ786040	JQ789681	JQ785522	JQ786955	­	JQ787287	JQ788603	­	­	­	JQ790428	JQ784172	JQ785147	­	­	JQ788878	­	JQ783562	JQ787581	JQ783858	­
Yponomeutoidea	Ypsolophidae	Ypsolophinae	Bhadorcosma	lonicerae	Japan	Caprifoliaceae	SJC-08-4041	Bhlo	no hit	34.8	8	JQ787722	­	JQ789018	JQ786280	­	JQ784352	JQ785714	JQ789370	­	­	­	­	­	­	­	­	­	­	­	­	­	­	­	­	­	­	­
Yponomeutoidea	Ypsolophidae	Ypsolophinae	Ypsolopha	nigrimaculata	Korea	N/A	JCS-06-0102	Yni	no hit; 100 with Crinopteryx familiella [possibly contamination]	68.3	19	JQ788045	JQ788423	JQ789293	JQ786639	JQ790245	JQ784900	JQ786212	JQ789839	JQ785638	JQ787089	­	JQ787385	JQ788677	­	­	­	JQ790512	JQ784270	JQ785253	­	­	JQ788970	­	­	JQ787668	JQ783951	­
Yponomeutoidea	Ypsolophidae	Ypsolophinae	Ypsolopha	angelicella	USA	N/A	JCS-DNA-009	Ypan	100	30.6	8	KC242925	­	­	KC242978	KC242998	KC243038	KC243058	KC243076	­	­	­	­	­	­	­	­	­	­	­	­	­	­	­	­	­	­	­
Yponomeutoidea	Ypsolophidae	Ypsolophinae	Ypsolopha	ustella	UK	Fagaceae	ISI-08-0825	Ypus	100	13.1	8	­	­	­	KC242979	­	KC243039	KC243059	­	­	­	­	­	­	­	­	­	­	­	­	­	­	­	­	­	­	­	­
Yponomeutoidea	Ypsolophidae	Ypsolophinae	Ypsolopha	yasudai	Korea	N/A	JCS-08-1048	Yyas	Ypsolopha falcella (98.62)	35.7	8	JQ788047	JQ788425	­	JQ786641	JQ790247	JQ784902	JQ786214	JQ789841	­	­	­	­	­	­	­	­	­	­	­	­	­	­	­	­	­	­	­
Yponomeutoidea	uncertain		New genus	sp.	Chile	N/A	AYK-04-0528-25	Chile	no hit	37.8	8	JQ787743	JQ788125	JQ789038	JQ786306	JQ789928	JQ784392	JQ785754	JQ789409	­	­	­	­	­	­	­	­	­	­	­	­	­	­	­	­	­	­	­
Yponomeutoidea	uncertain		New genus	sp.	Costa Rica	N/A	SJC-08-2095	CR95	no hit	32.6	8	JQ787729	JQ788110	­	­	JQ789912	JQ784369	JQ785731	JQ789387	­	­	­	­	­	­	­	­	­	­	­	­	­	­	­	­	­	­	­
Yponomeutoidea	uncertain		New genus	sp.	Mexico	N/A	SJC-08-4042	Mex42	no hit	16	8	­	­	­	JQ786472	­	JQ784645	JQ785983	­	­	­	­	­	­	­	­	­	­	­	­	­	­	­	­	­	­	­	­
“Yponomeutoidea”	“Yponomeutidae”	putative	Nosymna	stipella	Thailand	N/A	KC-5005-012	Nost	no hit	36.6	8	KC242924	KC242939	KC242951	KC242971	KC242994	KC243031	KC243055	KC243073	­	­	­	­	­	­	­	­	­	­	­	­	­	­	­	­	­	­	­
“Yponomeutoidea”	uncertain				Chile	N/A	LP-92-0049	CL49	no hit	29.6	8	KC242915	KC242927	KC242945	KC242957	KC242982	KC243014	KC243043	KC243063	­	­	­	­	­	­	­	­	­	­	­	­	­	­	­	­	­	­	­
“Yponomeutoidea”	uncertain				Chile	N/A	LP-92-0167-1	CL67	no hit	25.1	8	­	KC242928	­	KC242958	­	KC243015	­	KC243064	­	­	­	­	­	­	­	­	­	­	­	­	­	­	­	­	­	­	­
OUT-GROUP
superfamily	Family	Subfamily	Genus	Species	Country		Acc. No.	Code	BOLD Compatibility (%)	Seq. completeness (%)		109fin	265fin	268fin	3007fin	acc	CAD	DDC	enolase	period	wingless	36fin	40fin	42fin	44fin	69fin	113fin	192fin	197fin	262fin	270fin	3006fin	3017fin	3059fin	3070fin	8028fin	8091fin	aspec
Choreutoidea	Choreutidae	Choreutinae	Hemerophila	felis	Costa Rica	N/A	DRD-01-0218	Hfel	100	90.8	27	GU575569	GU575762	GU575801	GU575915	GU576146	GQ283543	GQ283626	GQ283705	GQ283784	GQ283857	GU575408	GU575439	GU575475	GU575504	GU575533	GU575609	GU575644	GU575683	GU575723	GU575838	GU575874	GU575951	GU575988	­	GU576065	GU576105	KC243005
Copromorpoidea	Copromorphidae		Copromorpha	sp.	Madagascar	N/A	DCL-07-0010	Cmpa	unidentified Copromorphidae (91.06)	12	5	­	­	­	­	­	JQ784399	JQ785759	­	­	JQ786725	­	­	­	­	­	­	­	­	­	­	­	­	­	­	­	­	­
Epermenioidea	Epermeniidae		Epermenia	sinjovi	Korea	Apiaceae	JCS-08-1020	Esji	Epermenia infracta (93.12)	30.6	8	JQ787813	­	­	JQ786384	JQ789999	JQ784513	JQ785858	JQ789511	­	­	­	­	­	­	­	­	­	­	­	­	­	­	­	­	­	­	­
Galacticoidea	Galacticidae		Homadaula	anisocentra	USA	Fabaceae	JWB-05-0026	Hani	100	64.7	19	­	JQ788220	JQ789114	JQ786411	JQ790026	JQ784556	JQ785899	JQ789548	JQ785421	JQ786838	­	­	JQ788535	­	­	­	­	JQ784086	JQ785059	­	­	JQ788800	­	JQ783483	JQ787506	JQ783776	­
Gelechioidea	Cosmopterigidae	Antequerinae	Euclemensia	bassettella	USA	scale insects	JWB-05-0044	Cole	99.85	81.6	27	­	­	GU575792	GU575906	GU576137	GQ283521	GQ283608	GQ283685	GQ283766	GQ283837	GU575399	GU575431	GU575466	GU575497	GU575527	GU575600	GU575639	GU575674	GU575714	GU575830	GU575865	GU575942	GU575980	GU576019	­	GU576096	KC243003
Gelechioidea	Ethmiidae	Ethmiinae	Ethmia	eupostica	Australia	N/A	MJM-96-0277	Eeu	Ethmia pusiella (94.34)	88.6	27	GU575565	GU575758	GU575797	GU575911	GU576142	GQ283535	GQ283621	GQ283699	GQ283778	GQ283849	GU575404	GU575436	GU575471	­	­	GU575605	GU575642	GU575679	GU575719	GU575835	GU575870	GU575947	GU575984	GU576024	GU576061	GU576101	KC243004
Gelechioidea	Lypusidae		Lypusa	maurella	Sweden	N/A	DRD-07-4102	Lmau	100	24.3	5	­	­	­	­	­	JQ784624	JQ785964	JQ789607	JQ785471	­	­	­	­	­	­	­	­	­	­	­	­	­	­	­	­	­	­
Gelechioidea	uncertain		Gen.	sp.	Hawaii Isl.	N/A	AZ-07-3279	Hawa	Cosmopterigidae, Limnaecia (91.59)	32.9	8	KC242923	KC242937	­	KC242968	KC242991	KC243027	KC243052	KC243072	­	­	­	­	­	­	­	­	­	­	­	­	­	­	­	­	­	­	­
Gracillarioidea	Bucculatricidae		Bucculatrix	sp.	USA	N/A	DRD-05-0270	Bucc	Bucculatrix sp. (99.85)	56.9	19	­	JN124901	­	JN124940	JN125020	JN125053	JN125091	JN125135	­	JN125199	­	JN124823	JN124835	­	­	­	JN124864	JN124876	JN124887	­	­	JN124972	­	­	JN124997	JN125008	­
Gracillarioidea	Douglasiidae		Klimeschia	transversella	Sweden	N/A	DRD-01-0017	Ktr	100	66.4	19	JN124851	JN124911	JN124930	JN124955	JN125033	JN125071	­	JN125147	JN125194	JN125204	­	JN124828	JN124839	­	­	­	JN124869	JN124880	JN124892	­	­	JN124977	­	JN124989	JN125001	JN125012	­
Gracillarioidea	Gracillariidae	Gracillariinae	Caloptilia	bimaculatella	USA	Sapindaceae	DRD-05-0248	Cbim	100	84.1	27	GU575559	GU575752	GU575790	GU575904	GU576135	GQ283517	GQ283604	GQ283681	­	GQ283833	GU575398	GU575429	GU575465	­	GU575526	GU575598	GU575637	GU575672	GU575712	GU575829	GU575863	GU575940	GU575978	GU576017	GU576055	GU576094	KC243002
Gracillarioidea	Gracillariidae	Gracillariinae	Parectopa	robiniella	USA	Fabaceae	DRD-01-0009	Prbn	99.69	51.2	19	JN124860	JN124918	JN124933	JN124965	JN125043	JN125083	JN125102	JN125155	­	­	­	­	­	­	­	­	JN124873	JN124884	JN124896	­	­	­	­	JN124993	­	JN125016	­
Gracillarioidea	Gracillariidae	Lithocolletinae	Cameraria	gaultheriella	USA	Ericaceae	DRD-01-0113v	Caga	100	62	19	JN124845	JN124902	JN124923	JN124941	JN125021	JN125054	­	JN125136	­	JN125200	­	JN124824	JN124836	­	­	­	JN124865	JN124877	JN124888	­	­	JN124973	­	JN124985	JN124998	JN125009	­
Gracillarioidea	Gracillariidae	Lithocolletinae	Phyllonorycter	sp.	USA	N/A	TPF-89-1114	Phyl	Phyllonorycter hostis, P. mespilella and P. pomonella (99.84)	58	19	JN124858	JN124915	­	JN124961	JN125039	JN125079	­	JN125153	­	JN125206	­	JN124830	JN124841	­	­	­	JN124871	JN124882	JN124894	­	­	JN124979	­	JN124991	JN125003	JN125014	­
Gracillarioidea	Gracillariidae	Phyllocnistinae	Phyllocnistis	citrella	Spain	Clusiaceae, Lauraceae, Loranthaceae, Rutaceae	JBA-06-0025	Phcn	100	68.9	19	JN124857	JN124914	JN124932	­	JN125038	JN125078	JN125101	JN125152	JN125195	JN125205	­	JN124829	JN124840	­	­	­	JN124870	JN124881	JN124893	­	­	JN124978	­	JN124990	JN125002	JN125013	­
Gracillarioidea	Gracillariidae	Phyllocnistinae	Phyllocnistis	magnoliaeella	USA	Magnoliaceae	DRD-05-0244	Pmgl	100	58.7	19	JN124859	JN124916	­	JN124963	JN125041	JN125081	­	JN125154	JN125196	JN125207	­	JN124831	­	­	­	­	JN124872	JN124883	JN124895	­	­	JN124980	­	JN124992	JN125004	JN125015	­
Gracillarioidea	Roeslerstamiidae		Agriothera	elaeocarpophaga	Japan	Elaeaocarpaceae	DRD-01-0143	Agel	no hit	57.9	19	JN124844	JN124899	JN124921	JN124936	JN125019	JN125048	­	JN125133	­	­	­	JN124822	JN124834	­	­	­	­	JN124875	JN124886	­	­	JN124971	­	JN124984	JN124996	JN125007	­
Gracillarioidea	Roeslerstamiidae		Roeslerstammia	pronubella	Japan	N/A	DRD-01-0142	Rstm	R. erxlebella (94.28)	60.7	19	JN124861	JN124920	­	JN124968	JN125044	JN125086	JN125104	JN125157	­	JN125208	­	JN124832	JN124842	­	­	­	­	JN124885	JN124897	­	­	JN124981	­	JN124994	JN125005	JN125017	­
Gracillarioidea	Roeslerstamiidae		Amphithera	heteroleuca	Australia	Elaeaocarpaceae	AZ-07-2289	AU89	99.85	37.2	8	KC242913	­	KC242943	KC242954	KC242981	KC243011	KC243041	KC243061	­	­	­	­	­	­	­	­	­	­	­	­	­	­	­	­	­	­	­
Pterophoroidea	Pterophoridae	Pterophorinae	Emmelina	monodactyla	USA	Asteraceae, Chenopodiaceae, Convolvulaceae, Ericaceae, Polygonaceae, Solanaceae	CWM-05-1000	Emon	100	86.9	27	GU575566	GU575759	GU575798	GU575912	GU576143	GQ283536	GQ283622	GQ283700	GQ283779	GQ283850	GU575405	GU575437	GU575472	GU575502	GU575531	GU575606	GU575643	GU575680	GU575720	GU575836	GU575871	GU575948	GU575985	GU576025	GU576062	GU576102	­
Schreckensteinoidea	Schreckensteiniidae		Schreckensteinia	sp.	Costa Rica	N/A	KN-06-3401	Sktn	S. festaliella (94.32)	68	19	JQ788002	JQ788382	JQ789256	JQ786593	JQ790198	JQ784825	JQ786142	JQ789772	JQ785591	JQ787034	­	JQ787352	JQ788649	­	­	­	JQ790484	JQ784236	JQ785212	­	­	JQ788934	­	JQ783618	JQ787636	JQ783916	­
Tineoidea	Acrolophidae		Acrolophus	arcanellus	USA	N/A	DRD-06-1339	Arca	100	42.9	19	JQ787703	JQ788080	JQ788999	JQ786262	JQ789884	­	JQ785687	JQ789344	­	JQ786683	­	JQ787123	­	­	­	­	JQ790268	JQ783977	JQ784942	­	­	JQ788702	­	­	JQ787411	­	­
Tineoidea	Arrhenophanidae		Arrhenophanes	perspicilla	Costa Rica	fungi	DRD-01-0063	Arrp	91.55	45.9	19	JQ787705	JQ788082	JQ789001	JQ786265	JQ789886	JQ784325	JQ785691	JQ789348	­	­	­	­	JQ788453	­	­	­	­	JQ783979	­	­	­	­	­	JQ783376	­	JQ783680	­
Tineoidea	Eriocottidae	Compsoctetinae	Compsoctena	sp.	n/a	N/A	MF-06-3006	Comp	Compsoctena sp. (89.91)	57.2	19	JQ787752	JQ788133	JQ789047	JQ786316	JQ789938	JQ784405	­	JQ789420	­	JQ786728	­	JQ787153	JQ788481	­	­	­	­	JQ784012	JQ784980	­	­	JQ788736	­	JQ783409	JQ787440	JQ783709	­
Tineoidea	Psychidae	Epichnopteryginae	Rebelia	thomanni	Italy	N/A	DRD-01-0110	Rtnn	N/A	13.7	8	­	­	­	JQ786581	­	JQ784805	­	­	­	­	­	­	­	­	­	­	­	­	­	­	­	­	­	­	­	­	­
Tineoidea	Psychidae	Naryciinae	Narycia	duplicella	n/a	N/A	DRD-01-0035	Nard	100	34.1	19	JQ787908	JQ788285	­	JQ786489	­	JQ784673	JQ786006	JQ789646	­	­	­	­	­	­	­	­	JQ790412	­	JQ785129	­	­	­	­	JQ783546	JQ787568	JQ783842	­
Tineoidea	Psychidae	Oiketicinae	Acanthopsyche	zelleri	Croatia	N/A	DRD-01-0042	Azri	100	17.8	5	­	­	­	­	­	JQ784344	JQ785707	­	JQ785299	­	­	­	­	­	­	­	­	­	­	­	­	­	­	­	­	­	­
Tineoidea	Psychidae	Pseudarbelinae	Pseudarbela	sp.	Borneo	N/A	DCL-07-0001	Pdba	no hit	43.5	19	JQ787939	JQ788317	­	JQ786524	JQ790132	JQ784727	JQ786051	­	JQ785531	­	­	JQ787297	­	­	­	­	JQ790434	­	­	­	­	­	­	JQ783573	­	JQ783867	­
Tineoidea	Psychidae	Psychinae	Psyche	crassiorella	Switzerland	Betulaceae, Grossulariaceae, Poaceae, Rosaceae, Salicaceae	DRD-06-1334	Pcra	99.08	14.7	19	­	JQ788315	­	­	JQ790130	JQ784724	­	­	­	­	­	­	­	­	­	­	­	­	JQ785156	­	­	­	­	JQ783572	­	­	­
Tineoidea	Psychidae	Scoriodytinae	Scoriodyta	suttonensis	New Zealand	N/A	DRD-06-0281	Scdy	no hit	55.3	19	JQ787993	JQ788372	JQ789248	JQ786582	JQ790187	JQ784811	JQ786128	JQ789759	JQ785580	­	­	JQ787342	­	­	­	­	JQ790476	­	­	­	­	JQ788925	­	­	JQ787626	JQ783906	­
Tineoidea	Psychidae	Typhoniinae	Typhonia	ciliaris	Switzerland	N/A	DRD-06-0059	Tycl	100	44.8	19	­	JQ788407	­	JQ786622	JQ790228	JQ784878	JQ786190	­	JQ785623	JQ787074	­	­	­	­	­	­	­	­	JQ785240	­	­	JQ788958	­	JQ783642	JQ787656	­	­
Tineoidea	Tineidae	Dryadaulinae	Dryadaula	sp.	USA	N/A	TH-08-6188	Drya	N/A	30.3	19	­	­	­	­	­	JQ784470	JQ785822	JQ789479	JQ785377	JQ786773	­	­	­	­	­	­	­	­	­	­	­	­	­	­	­	­	­
Tineoidea	Tineidae	Erechthiinae	Erechthias	zebrina	Costa Rica	Dipterocarpaceae, Fabaceae, Myrtaceae, Palmae	DRD-05-0256	Ezeb	99.85	51.7	19	JQ787825	JQ788207	JQ789103	JQ786395	JQ790010	JQ784532	JQ785875	JQ789526	­	­	­	­	­	­	­	­	­	­	JQ785046	­	­	JQ788789	­	­	JQ787495	­	­
Tineoidea	Tineidae	Hapsiferinae	Hapsifera	sp.	Kenya	N/A	DA-05-0010	Haps	no hit	51.7	19	JQ787839	JQ788221	JQ789115	JQ786412	JQ790027	JQ784559	JQ785902	JQ789550	­	­	­	JQ787215	­	­	­	­	­	JQ784087	JQ785060	­	­	­	­	JQ783484	JQ787507	JQ783777	­
Tineoidea	Tineidae	Harmacloninae	Harmaclona	sp.	Fr. Guiana	N/A	BL-08-0107	Harm	no hit	23.1	19	­	­	­	­	­	JQ784560	JQ785903	JQ789551	JQ785423	JQ786841	­	­	­	­	­	­	­	­	­	­	­	­	­	­	­	­	­
Tineoidea	Tineidae	Hieroxestinae	Opogona	thiadelia	Japan	N/A	DRD-05-0147	Othi	Opogona sp.20 (92.47)	64.1	19	JQ787927	JQ788304	JQ789188	JQ786509	JQ790118	JQ784708	JQ786038	JQ789679	JQ785520	JQ786954	­	­	JQ788601	­	­	­	­	JQ784170	JQ785145	­	­	JQ788876	­	­	JQ787580	JQ783856	­
Tineoidea	Tineidae	Meessiinae	Hybroma	servulella	USA	N/A	DRD-07-0289	Hybs	100	67	19	JQ787858	JQ788238	JQ789131	JQ786434	JQ790049	JQ784592	JQ785935	JQ789576	JQ785448	JQ786867	­	JQ787232	JQ788549	­	­	­	JQ790371	JQ784106	JQ785079	­	­	JQ788817	­	­	­	JQ783797	­
Tineoidea	Tineidae	Myrmecozelinae	Myrmecozela	ochraceella	Sweden	N/A	DRD-07-4103	Moch	100	69.9	19	JQ787899	JQ788278	JQ789168	JQ786480	JQ790092	JQ784660	JQ785996	JQ789635	JQ785493	JQ786919	­	JQ787267	JQ788582	­	­	­	JQ790404	JQ784147	JQ785120	­	­	JQ788853	­	JQ783538	JQ787561	JQ783836	­
Tineoidea	Tineidae	Nemapogoninae	Nemapogon	cloacella	Sweden	fungi	DRD-01-0015	Nclo	99.85	55.1	19	JQ787910	JQ788287	­	JQ786491	JQ790101	JQ784675	JQ786008	JQ789648	­	JQ786933	­	JQ787275	­	­	­	­	JQ790414	JQ784154	­	­	­	JQ788862	­	JQ783547	­	JQ783843	­
Tineoidea	Tineidae	Perissomasticinae	Perissomastix	sp.	n/a	N/A	MF-06-3005	Peri	no hit	58.6	19	JQ787942	JQ788320	JQ789202	JQ786527	JQ790135	JQ784732	JQ786057	­	­	JQ786968	­	JQ787300	­	­	­	­	JQ790437	JQ784183	JQ785160	­	­	JQ788887	­	JQ783576	JQ787590	JQ783870	­
Tineoidea	Tineidae	Scardiinae	Scardiella	approxomatella	USA	N/A	DRD-01-0003	Sapp	99.85	60.9	19	JQ787992	JQ788371	JQ789247	­	JQ790186	JQ784808	JQ786125	JQ789756	JQ785578	JQ787023	­	JQ787341	­	­	­	­	JQ790475	JQ784226	JQ785202	­	­	JQ788924	­	­	JQ787625	JQ783905	­
Tineoidea	Tineidae	Tineinae	Tinea	columbariella	Australia	organic debries	EN-91-0006	Tco2	100	81.5	27	GU575585	GU575778	GU575817	­	GU576162	GQ283585	GQ283662	GQ283745	GQ283816	GQ283899	GU575419	GU575454	GU575489	GU575518	­	GU575624	GU575660	GU575699	GU575739	­	GU575890	­	GU576004	GU576041	GU576080	GU576121	KC243008
Tineoidea	Tineidae		Gen.	sp.	Costa Rica	N/A	JCS-07-1123	CR23	Scardiella approximatella (91.51)	24.7	8	KC242917	KC242930	KC242947	­	KC242984	KC243018	KC243046	­	­	­	­	­	­	­	­	­	­	­	­	­	­	­	­	­	­	­	­
Tischerioidea	Tischeriidae		Tischeria	ekebladella	Sweden	Fagaceae	DRD-01-0019	Tgkb	100	41.8	19	JQ788017	JQ788396	­	JQ786611	JQ790215	JQ784854	JQ786170	­	­	JQ787057	­	­	­	­	­	­	­	JQ784251	JQ785228	­	­	­	­	JQ783631	­	JQ783931	­
Tortricoidea	Tortricidae	Tortricinae	Argyrotaenia	alisellana	USA	Fagaceae	CWM-94-0262	Arga	99.85	87.5	27	GU575556	GU575749	GU575788	GU575901	GU576132	GQ283512	GQ283599	GQ283676	GQ283759	GQ283828	GU575396	­	GU575463	GU575495	GU575524	GU575595	GU575634	GU575669	GU575709	GU575826	GU575860	­	GU575975	GU576014	GU576052	GU576091	KC243000
Tortricoidea	Tortricidae	Tortricinae	Platynota	idaeusalis	USA	Asteraceae, Caprifoliaceae, Fabaceae, Ericaceae, Moraceae, Oleaceae, Papaveraceae, Pinaceae, Rhamnaceae, Rosaceae, Salicaceae, Solanaceae	JWB-05-0029	Pida2	100	91.3	27	GU575576	GU575769	GU575808	GU575922	GU576153	GQ283566	GQ283645	GQ283727	GQ283802	GQ283880	GU575412	GU575445	GU575481	GU575511	­	GU575615	GU575651	GU575690	GU575730	GU575844	GU575881	GU575958	GU575995	GU576032	GU576072	GU576112	KC243006
Urodoidea	Urodidae		Gen.	sp.	Costa Rica	N/A	JCS-07-5006	CR06	no hit	10.8	8	­	­	­	­	­	KC243016	­	­	­	­	­	­	­	­	­	­	­	­	­	­	­	­	­	­	­	­	­
Urodoidea	Urodidae		Urodus	sp.	Costa Rica	N/A	JCS-07-1016	CR16	Urodus sp. (100)	27.5	8	KC242916	KC242929	KC242946	KC242959	KC242983	KC243017	KC243044	KC243065	­	­	­	­	­	­	­	­	­	­	­	­	­	­	­	­	­	­	­
Urodoidea	Urodidae		"Wockia"	sp.	Mexico	N/A	JCS-09-2060	MX60	Wockia sp. (95.41)	19.1	8	­	KC242938	­	KC242969	KC242992	KC243029	­	­	­	­	­	­	­	­	­	­	­	­	­	­	­	­	­	­	­	­	­
Urodoidea	Urodidae		Urodus	decens	Costa Rica	N/A	DA-03-3349	Ursp	99.69	88.2	27	GU575588	GU575781	GU575820	­	GU576165	GQ283588	GQ283665	GQ283748	GQ283819	GQ283902	GU575420	GU575456	GU575490	GU575520	GU575548	GU575627	GU575662	GU575701	GU575742	GU575854	GU575893	GU575967	GU576007	GU576044	GU576083	GU576124	KC243009
Urodoidea	Urodidae		Wockia	koreana	Korea	N/A	JCS-07-0084	Woc	Wockia asperipunctella (89.31)	34.3	19	JQ788038	JQ788416	JQ789288	JQ786632	JQ790238	JQ784891	­	JQ789830	­	­	­	­	­	­	­	­	­	­	­	­	­	­	­	­	­	­	­
Zygaenoidea	Lacturidae		Eustixis	aglaodora	Australia	N/A	AZ-07-2761	Eust	100	14.8	19	­	­	­	­	­	JQ784524	­	­	­	JQ786811	­	­	­	­	­	­	­	­	­	­	­	­	­	JQ783473	JQ787493	­	­
Zygaenoidea	Zygaenidae	Zygaeninae	Pryeria	sinica	USA	Celastraceae	JWB-05-0045-1	Psin	Phauda UB02 (94.95)	91.9	27	GU575580	GU575773	GU575812	GU575926	GU576157	GQ283576	GQ283654	GQ283737	GQ283808	GQ283890	GU575415	GU575449	GU575484	GU575513	GU575543	GU575619	GU575655	GU575694	GU575734	­	GU575885	GU575961	GU575999	GU576036	GU576075	GU576116	KC243007
